# Supplementary material for: Practical Application of a Urinary Zearalenone Monitoring System for Feed Hygiene Management of a Japanese Black Cattle Breeding Herd—Relevance to Anti-Müllerian Hormone and Serum Amyloid A Clarified from a Two-Year Survey
Source: Toxins (Basel). 2023 Apr 30;15(5):317. doi: 10.3390/toxins15050317 (PMC10224239; doi:10.3390/toxins15050317)
Supplement: Supplementary file 1 [file toxins-15-00317-s001.zip]

Archive with 1 entries (1 files):
- toxins-2358726-supplementary.pdf
